# Supplementary material for: The Coordinated Upregulated Expression of Genes Involved in MEP, Chlorophyll, Carotenoid and Tocopherol Pathways, Mirrored the Corresponding Metabolite Contents in Rice Leaves during De-Etiolation
Source: Plants (Basel). 2021 Jul 16;10(7):1456. doi: 10.3390/plants10071456 (PMC8309317; doi:10.3390/plants10071456)
Supplement: Supplementary file 1 [file plants-10-01456-s001.zip]

Archive with 1 entries (1 files):
- plants-1279072-supplementary.pdf
